# Supplementary material for: Construction of Dual-Shell Mo2C/C Microsphere towards Efficient Electromagnetic Wave Absorption
Source: Int J Mol Sci. 2022 Nov 22;23(23):14502. doi: 10.3390/ijms232314502 (PMC9738143; doi:10.3390/ijms232314502)
Supplement: Supplementary file 1 [file ijms-23-14502-s001.zip]

Archive with 1 entries (1 files):
- ijms-2019595-SI.pdf
